# Supplementary material for: The Impact of ACTN3 Gene Polymorphisms on Susceptibility to Exercise-Induced Muscle Damage and Changes in Running Economy Following Downhill Running
Source: Front Physiol. 2021 Nov 15;12:769971. doi: 10.3389/fphys.2021.769971 (PMC8634444; doi:10.3389/fphys.2021.769971)
Supplement: Supplementary file 2 [file Table_2.XLSX]

## Sheet: General Info.
	RR
	Age (years)		Mass (kg)		Height (m)		BMI		VO2max (ml/kg/s)		vVO2max (km/h)		Vdown		Vec
1	26		71		1.71		24.3		37.33		13.8		9.5		11
2	25		95.4		1.82		28.8		34.05		12.1		8.8		9
3	20		80		1.71		27.4		41.92		14		9.8		10.3
4	30		87.6		1.66		31.8		38.06		12.8		8.9		7.8
5	22		104.8		1.83		31.3		33.53		12.5		8.8		8.8
6	22		85.5		1.72		28.9		37.78		12.3		8.5		9
7	19		73.1		1.81		22.3		46.3		15.8		11		11.8
8	22		66.2		1.67		23.7		48.2		16		11.2		10.8
9	18		72.5		1.77		23.1		48.2		15		10.5		10.3
10	20		62.2		1.72		21		43.5		13.5		9.5		9.25
Mean	22.4		79.83		1.742		26.26		40.887		13.78		9.65		9.805
SD	3.65756		13.4663		0.0616081		3.86644		5.53095		1.42345		0.962924		1.22575
	X Allele carriers
	Age (years)		Mass (kg)		Height (m)		BMI		VO2max (ml/kg/s)		vVO2max (km/h)		Vdown		Vec
1	23		64.2		1.7		22.2		52.65		13		9.1		10.3
2	23		79.5		1.67		28.5		37.37		12.3		8.8		9
3	19		80.2		1.79		25		44.87		16.3		11.4		12.3
4	22		84.1		1.82		25.4		42.6		12.8		8.9		9.3
5	23		73.3		1.81		22.4		46.9		15.8		11		11.5
6	19		73.9		1.75		24.1		43		15		10.5		9.8
7	22		78		1.82		23.5		41.3		14		9.8		11.3
8	27		60.6		1.73		20.2		41.5		15.3		10.7		12.3
9	22		72.5		1.77		23.1415		45.47		15.25		10.675		11.25
10	19		60.8		1.63		22.9		47.6		15		10.5		10.5
11	21		71.4		1.84		21.1		49.24		16		11.2		11.3
12	22		92.9		1.84		27.4		37.4		14.3		10		12.3
13	18		81.6		1.84		24.1		41.8		13		9.1		10
14	23		82.3		1.76		26.6		39.7		13		9.1		9.8
15	23		73.4		1.77		23.4		42.85		14.25		10		10.5
16	21		94.3		1.84		27.9		40.09		12.5		8.75		9.5
17	25		75.5		1.82		22.7931		41.43		14.5		10.15		11.1
18	23		70.6		1.7		24.4291		42.94		14.75		10.325		10.8
19	23		85.8		1.82		25.9027		42.83		14.25		9.975		9.9
Mean	22		76.5737		1.77474		24.2614		43.2389		14.2789		9.99868		10.6711
SD	2.18581		9.33797		0.0635407		2.25991		3.86306		1.22274		0.838545		1.02134

## Sheet: IPT
X Carriers	1	2	3	4	5	6	7	8	9	10	11	12	13	14	15	16	17	18	19
Baseline	271.531	376.248	298	351.1	290.165	239	315.6	297.7	307.146	295.7	268.197	259.118	275.592	294.5	319.3	296.7	259.4	212.5	252.133
Post	235.802	292.568	291.887	329	240.164	190	254.2	254.2	249.745	250.2	238.559	175.526	208.136	253.303	272.647	251.818	219.339	183.487	203.633
1	224.461	293.812	254.883	312.1	236.845	201	269.1	239.969	247.721	240.827	240.574	185.941	199.885	217.242	288.054	253.675	222.548	188.36	216.733
2	227.797	314.885	259.031	326.4	250.549	236	301.6	248.348	262.1	251.561	236.298	200.649	215.643	292.642	303.568	275.843	245.677	198.333	248.133
3	216.486	309.345	241.238	320.2	263.947	242	297.3	251.568	270.179	255.851	234.551	208.335	212.567	307.504	330.909	261.1	235.275	217.487	237.533
4	235.081	322.564	308.261	361.7	285.968	262	310	263.112	286.093	264.859	246.634	222.657	230.679	342.363	327.763	282.504	244.681	230.973	213.2
RR	1	2	3	4	5	6	7	8	9	10
Baseline	275.89	308.664	298.681	301.228	284.895	256.112	339.1	252.7	251.5	260.756
Post	216.875	199.843	240.951	234.612	213.031	180.341	255.648	209.085	207.085	165.794
1	201.912	202.93	269.967	216.717	239.931	137.976	265.796	208.197	214.08	170.625
2	213.155	244.781	274.821	245.682	266.604	156.4	289.223	247.04	222.408	203.919
3	222.594	244.563	282.882	225.168	271.649	195.908	276.16	216.41	233.623	219.672
4	243.031	222.032	279.15	221.564	290.164	214.223	308.871	129.18	245.171	212.403

## Sheet: RTD
X Carriers	1	2	3	4	5	6	7	8	9	10	11	12	13	14	15	16	17	18	19
Baseline	623.188	811.154	654	1088	1256.84	694	985	652.399	785.187	708.3	597.182	538.052	505.949	838	821	761	645	575	714.333
Post	521.168	557.063	475	879	935.499	541	837	584.598	725.424	612.198	643.846	394.935	297.595	590	961	473	408	461	634.667
1	719.333	562.044	564	922	866.984	533	822	661.849	623.179	661.887	741.288	499.657	346.518	653	906	570	364	427	594.333
2	632.055	369.05	723	903	989.465	531	875	610.882	530.633	643.412	633.198	486.316	416.348	771	821	659	401	318	587.667
3	483.069	823.759	428	834	1056.5	597	976	674.936	620.913	695.452	562.954	495.615	393.382	811	915	543	722	409	777
4	452.363	801.645	713	1042	1276.49	641	954	696.289	719.675	746.717	620.084	475.993	363.329	800	968	689	673	573	732.667
RR	1	2	3	4	5	6	7	8	9	10
Baseline	699.649	1242.31	851.322	772.365	1352.77	633.241	587	677	531	375.198
Post	655.105	1054.97	650.799	684.568	875.284	382.913	343	535	880	253.138
1	631.166	941.078	661.598	728.503	693.823	280.881	523	513	747	321.795
2	666.316	1024.52	567.75	486.564	1002.97	211.517	486	541	679	325.785
3	867.393	1051.57	954.326	424.885	1156.79	390.762	534	694	583	332.627
4	812.744	1005.31	991.248	663.18	1465.84	419.262	602	557	498	335.919

## Sheet: CMJ
X Carriers	1	2	3	4	5	6	7	8	9	10	11	12	13	14	15	16	17	18
Baseline	0.341859	0.373643	0.26	0.32	0.3	0.33	0.357441	0.310076	0.357441	0.306563	0.318323	0.283117	0.28	0.36	0.3	0.37	0.32	0.34716
Post	0.320032	0.338364	0.24	0.29	0.29	0.29	0.311191	0.277781	0.311191	0.257223	0.312105	0.185724	0.24	0.31	0.28	0.33	0.28	0.31684
1	0.312724	0.347711	0.24	0.28	0.24	0.3	0.317808	0.265209	0.317808	0.222535	0.318323	0.202628	0.25	0.32	0.28	0.33	0.27	0.319875
2	0.343155	0.330304	0.25	0.29	0.26	0.31	0.300946	0.270451	0.300946	0.272033	0.343155	0.160249	0.25	0.32	0.29	0.34	0.28	0.325684
3	0.356251	0.347711	0.26	0.3	0.26	0.32	0.337541	0.303306	0.337541	0.306563	0.318323	0.268578	0.27	0.34	0.29	0.35	0.3	0.33456
4	0.334774	0.353612	0.26	0.31	0.3	0.33	0.336078	0.306743	0.336078	0.364227	0.318323	0.262303	0.29	0.34	0.3	0.36	0.31	0.340153
RR	1	2	3	4	5	6	7	8	9
Baseline	0.366905	0.302895	0.372967	0.306563	0.268578	0.298644	0.36	0.33	0.32
Post	0.322711	0.242828	0.349018	0.257223	0.261169	0.295626	0.3	0.3	0.22
1	0.262303	0.192782	0.322711	0.219931	0.27261	0.159806	0.32	0.3	0.22
2	0.229378	0.206133	0.343155	0.264576	0.272033	0.130721	0.33	0.31	0.24
3	0.316451	0.279007	0.392837	0.249974	0.264576	0.229378	0.35	0.32	0.3
4	0.330304	0.279593	0.418936	0.299249	0.249974	0.242828	0.36	0.32	0.32

## Sheet: SJ
X Carriers	1	2	3	4	5	6	7	8	9	10	11	12	13	14	15	16	17	18
Baseline	0.362892	0.352297	0.24135	0.29	0.287	0.304799	0.343727	0.297076	0.343727	0.265716	0.296831	0.264576	0.263321	0.321856	0.269746	0.326785	0.284986	0.32634
Post	0.345104	0.316451	0.223156	0.26	0.281	0.272464	0.321254	0.268781	0.321254	0.264576	0.268005	0.140922	0.23795	0.29013	0.23948	0.290332	0.251354	0.295186
1	0.347711	0.322082	0.2135	0.26	0.229	0.274591	0.321716	0.263661	0.321716	0.287256	0.281352	0.161582	0.243451	0.290048	0.245016	0.291351	0.250017	0.300156
2	0.336699	0.334774	0.23648	0.27	0.2464	0.283855	0.317804	0.264817	0.317804	0.322711	0.316451	0.165613	0.249866	0.305781	0.257497	0.30465	0.250941	0.309421
3	0.344454	0.328397	0.23795	0.28	0.25	0.294038	0.33004	0.289655	0.33004	0.317074	0.328397	0.258911	0.254462	0.308456	0.260132	0.313781	0.257651	0.315675
4	0.336699	0.352297	0.24132	0.29	0.295	0.306605	0.327182	0.301743	0.327182	0.334774	0.310252	0.277839	0.256485	0.31965	0.27322	0.326742	0.266156	0.324165
RR	1	2	3	4	5	6	7	8	9
Baseline	0.337985	0.28904	0.340565	0.295626	0.253864	0.253864	0.339853	0.310246	0.307
Post	0.310869	0.264576	0.32334	0.26287	0.243921	0.264576	0.305448	0.281561	0.27651
1	0.28904	0.227261	0.360228	0.259474	0.215796	0.144688	0.304165	0.276842	0.258461
2	0.28194	0.206133	0.347711	0.249974	0.232571	0.17015	0.310213	0.294651	0.271651
3	0.335415	0.277839	0.366905	0.258911	0.259474	0.215796	0.327945	0.309465	0.29
4	0.316451	0.224105	0.363559	0.304726	0.249974	0.253864	0.33999	0.316445	0.315

## Sheet: SOR
X Carriers	1	2	3	4	5	6	7	8	9	10	11	12	13	14	15	16	17	18	19
Baseline	0	0	0	0	0	0	0	0	0	0	0	0	0	0	0	0	0	0	0
1	91	101	72	98	71	81	54	42	67	74	43	35	212	76	66	65	81	89	59
2	125	105	81	60	87	70	61	77	78	85	104	49	129	62	60	71	101	63	57
3	73	68	44	50	36	40	29	58	45	35	67	25	19	30	21	34	52	15	28
4	47	12	29	37	22	10	7	27	15	20	31	8	0	0	0	0	30	0	10
RR	1	2	3	4	5	6	7	8	9	10
Baseline	0	0	0	0	0	0	0	0	0	0
1	112	155	53	57	75	123	54	30	95	94
2	156	221	94	88	100	93	47	11	94	102
3	104	104	87	60	105	61	17	10	67	38
4	62	5	35	35	64	26	0	0	34	18

## Sheet: CIR
X Carriers	1	2	3	4	5	6	7	8	9	10	11	12	13	14	15	16	17	18	19
Baseline	501	485	573	550	526	515	602	549	571	538	473	605	550	540	540	540	505	471	525
1	510	490	580	555	531	524	604	548	582	541	500	600	565	550	552	542	516	480	534
2	515	500	587	560	542	524	607	552	587	545	505	600	570	550	550	546	524	478	535
3	520	505	580	558	537	520	603	553	579	545	515	600	568	539	546	542	518	480	532
4	520	490	579	554	529	518	604	552	572	542	510	605	561	538	548	541	512	477	532
RR	1	2	3	4	5	6	7	8	9	10
Baseline	555	620	540	612	634	605	520	530	520	505
1	545	610	550	623	643	613	521	535	532	523
2	540	600	555	625	644	615	520	532	534	521
3	539	605	560	620	641	610	522	532	527	508
4	541	620	560	620	635	610	519	536	525	504

## Sheet: ROM
X Carriers	1	2	3	4	5	6	7	8	9	10	11	12	13	14	15	16	17	18	19
Baseline	132	128	124	134	126	147	128	128.667	138.667	130	134	136	130	146	146	132	132	154	139
1	136	132	118	128	126	140	123	131	133.333	131	133	130	112	140	140	130	130	150	136
2	136	130	118	130	126	141	125	132	136	132	130	134	118	140	142	128	132	150	137
3	138	132	120	130	126	142	125	135	137.333	134	138	132	126	142	142	132	132	150	137
4	138	133	122	132	128	144	130	135	138	135	135	132	128	144	144	130	134	152	139
RR	1	2	3	4	5	6	7	8	9	10
Baseline	122	139	141	132	132	140	140	138	140	128
1	128	131	133	122	130	130	142	138	134	123
2	126	130	135	122	128	128	140	138	138	122
3	130	135	136	130	130	134	142	136	136	126
4	134	133	136	128	130	138	140	138	142	126

## Sheet: CK
X Carriers	1	2	3	4	5	6	7	8	9	10	11	12	13	14	15	16	17	18	19
Baseline	106.1	144	101	91	71	167	118	91	101	98	242.7	85.9	147.8	63	160	115	56	110	125
2	272.3	183	423	322	220	366	273	278	302	338	590	186.3	343.2	51	355	115	183	190	190
4	441.5	344	408	315	351	450	356	364	378	388	645	335.3	260.5	222	60	276	415	375	299
RR	1	2	3	4	5	6	7	8	9	10
Baseline	101.4	85	125.9	34	61.4	71.8	216	109	170	145
2	425.1	283.3	452.6	287	371.5	636.2	513	279	285	450
4	560.5	380	507.9	225	519.8	372	621	420	335	578

## Sheet: VO2
X Carriers	1	2	3	4	5	6	7	8	9	10	11	12	13	14	15	16	17	18	19
Baseline	36.3568	37.027	28.43	33.73	34.0156	37.92	32.4729	34.13	33.5091	34.07	36.5585	30.1569	36.7966	36.35	37.712	34.31	35.36	38.26	36.054
Post	43.9875	44.7173	31.21	37.88	37.9134	38.0067	35.13	39.76	39.5249	39.74	42.0497	36.422	43.7896	38.36	38.1535	34.92	37.2456	38.72	37.3912
1	41.5865	44.1874	30.55	33.33	39.5842	37.7853	35.67	38.59	38.9253	38.87	42.6625	36.2419	42.5904	37.58	36.945	36.52	36.4	38.4658	37.3617
2	38.9828	42.5799	29.72	29.96	36.9235	35.95	34.32	36.66	36.8606	37	42.0724	35.1606	40.0564	34.27	35.67	34.26	38.09	36.96	36.2433
3	35.2674	39.5188	30.52	35.56	34.5154	36.2067	33.1	34.07	33.5113	34.41	39.0498	32.8462	38.8204	35.63	35.2	34.69	35.22	37.11	35.4
4	34.8807	37.5649	29.55	33.78	34.1814	37.55	33.03	33.34	32.7186	33.46	41.811	30.299	37.0345	38.39	35.73	36.45	36.52	37.03	35.5567
RR	1	2	3	4	5	6	7	8	9	10
Baseline	31.0482	27.8207	34.6787	27.5207	26.5283	32.4977	35.14	35.09	38.76	34.2696
Post	35.6457	34.8641	41.7141	35.5855	33.5785	37.5469	37.32	39.03	42.44	37.0517
1	35.1649	33.8674	43.4665	35.5447	32.6653	38.1655	35.31	38.74	40.55	39.0384
2	34.9656	31.193	38.0654	34.7847	29.1313	35.7615	36.19	34.97	39.96	38.3786
3	32.7564	27.713	37.7734	32.1455	27.4716	32.0688	36.65	35.78	38.72	34.6387
4	31.8057	27.6648	32.8787	28.1221	29.1866	30.6215	34.21	34.42	39.18	35.8525

[truncated: 3 more sheets: VE, Lac, PE]
